# Supplementary material for: Structural brain changes in emotion recognition across the adult lifespan
Source: Soc Cogn Affect Neurosci. 2023 Sep 28;18(1):nsad052. doi: 10.1093/scan/nsad052 (PMC10627307; doi:10.1093/scan/nsad052)
Supplement: nsad052_Supp [file nsad052_supp.zip]

Archive with 7 entries (7 files):
- scan-22-220-File005.docx
- Supplementary graphs and table/Figure S1.tif
- Supplementary graphs and table/Figure S2.tif
- Supplementary graphs and table/Figure S3.tif
- Supplementary graphs and table/Figure S4.tif
- Supplementary graphs and table/Figure S5.tif
- Supplementary graphs and table/Table S1.docx
